# Supplementary material for: Phenotypic and Genotypic Characteristics of Antimicrobial Resistance in Citrobacter freundii Isolated from Domestic Ducks (Anas platyrhynchos domesticus) in Bangladesh
Source: Antibiotics (Basel). 2023 Apr 17;12(4):769. doi: 10.3390/antibiotics12040769 (PMC10135275; doi:10.3390/antibiotics12040769)
Supplement: Supplementary file 1 [file antibiotics-12-00769-s001.zip]

Archive with 1 entries (1 files):
- antibiotics-2318113-supplementary.pdf
